# Supplementary material for: Relationship between Pelvic Dimensions and Maximum Traction Forces Required during Parturition in Holstein Cows Using a Biomechanical Obstetric Simulator
Source: Animals (Basel). 2024 Jul 8;14(13):2011. doi: 10.3390/ani14132011 (PMC11240830; doi:10.3390/ani14132011)
Supplement: Supplementary file 1 [file animals-14-02011-s001.zip]

Archive with 1 entries (1 files):
- animals-3088744-supplementary.pdf
